# Supplementary material for: Proteome of oocyte spindle identifies Ccdc69 regulates spindle assembly like “band-tightening spell”
Source: Cell Mol Life Sci. 2025 Jul 30;82(1):292. doi: 10.1007/s00018-025-05821-7 (PMC12311101; doi:10.1007/s00018-025-05821-7)
Supplement: Supplementary file 2 — Supplementary file2 (XLSX 64.7 KB) [file 18_2025_5821_MOESM2_ESM.xlsx]

## Sheet: MI spindle
ID	Genename
Q3U9G9	Lbr
Q8K4E0	Alms1
P60840	Ensa
Q8R5C5	Actr1b
Q8K3V4	Padi6
P63242	Eif5a
Q99PT1	Arhgdia
Q8BIL5	Hook1
P27612	Plaa
O55131	Sept7
Q6PGB6	Naa50
P56394	Cox17
Q64523	Hist2h2ac
Q61081	Cdc37
Q9QUM9	Psma6
Q8N9S3	Ahsa2
Q8CES0	Naa30
P45591	Cfl2
P60122	Ruvbl1
Q922D4	Ppp6r3
P27546	Map4
P29595	Nedd8
Q60649	Clpb
P70696	Hist1h2ba
Q6NS82	Fam134a
Q6PDI5	Ecm29
Q922R8	Pdia6
Q3B7Z2	Osbp
Q61584	Fxr1
Q99MD9	Nasp
Q60872	Eif1a
Q9R0A0	Pex14
Q66X19	Nlrp4e
P48725	Pcnt
Q6DFW4	Nop58
P57759	Erp29
P49615	Cdk5
Q7M6Y3	Picalm
Q8K2C7	Os9
P50396	Gdi1
Q3UHX2	Pdap1
Q6P9P6	Kif11
Q99JI4	Psmd6
Q68FD5	Cltc
P10852	Slc3a2
Q8QZW3	Fam151a
P35585	Ap1m1
Q3UMF0	Cobll1
Q61598	Gdi2
Q9DAN6	Gtsf1
P63038	Hspd1
Q6ZWX6	Eif2s1
P62814	Atp6v1b2
Q8VEE4	Rpa1
Q9JHU4	Dync1h1
Q9DCS3	Mecr
Q9Z172	Sumo3
D3YXK2	Safb
P57776	Eef1d
Q99L47	St13
P06745	Gpi
Q9D824	Fip1l1
P62254	Ube2g1
Q8QZT1	Acat1
A6H5Y3	Mtr
Q9D0P7	Psrc1
Q61316	Hspa4
Q9CQW2	Arl8b
Q6P1G2	Kdm2b
B2B9E1	Triqk
Q9QZD9	Eif3i
P20239	Zp2
Q3UGC7	Eif3j1
P26450	Pik3r1
Q80W85	Npm2
P02301	H3f3c
P54729	Nub1
Q60817	Naca
Q8K0C9	Gmds
Q6PGN3	Dclk2
Q61035	Hars
Q3UTA9	Eif4e1b
Q9JKR6	Hyou1
Q9DAW9	Cnn3
Q8R060	Zwilch
P33215	Nedd1
Q9JIF7	Copb1
Q64GA5	Pla2g4c
Q5XJY5	Arcn1
Q91YE6	Ipo9
Q922J3	Clip1
Q9D051	Pdhb
P53811	Pitpnb
Q7TPR4	Actn1
Q8N7N5	Dcaf8
P62821	Rab1A
Q9Z1S0	Bub1b
Q3UQV5	Kbtbd8
Q9QY76	Vapb
O35593	Psmd14
P70296	Pebp1
A2A699	Fam171a2
Q8VDF2	Uhrf1
P63321	Rala
Q8BTE0	Sdhaf4
Q61699	Hsph1
P28740	Kif2a
Q6P5E4	Uggt1
Q99LR1	Abhd12
A2AN08	Ubr4
Q9QZE7	Tsnax
O35887	Calu
P47738	Aldh2
P0DP26	Calm1
Q9DBG3	Ap2b1
A2AGT5	Ckap5
P62960	Ybx1
P83741	Wnk1
Q6PFD9	Nup98
Q9ERD7	Tubb3
Q6ZQ06	Cep162
A2ADY9	Ddi2
P56812	Pdcd5
Q91VW3	Sh3bgrl3
A2APB8	Tpx2
Q7TPX9	Lgalslb
P33174	Kif4
P40336	Vps26a
O09172	Gclm
O88413	Tulp3
P38647	Hspa9
L7N1X6	Fbxw15
Q9R111	Gda
Q91YW3	Dnajc3
Q62446	Fkbp3
P27659	Rpl3
Q9R1M5	Nlrp5
Q9QYF1	Rdh11
P19783	Cox4i1
Q9CQN6	Tmem14c
Q7TPX8	Oog2
Q8BJ34	Marf1
Q9CZD3	Gars
Q91ZV0	Mia2
P55302	Lrpap1
Q8VCH0	Acaa1b
Q6ZQ08	Cnot1
Q99JY9	Actr3
P63101	Ywhaz
P30681	Hmgb2
P07309	Ttr
Q5SF07	Igf2bp2
A2A432	Cul4b
P14685	Psmd3
Q6PEB6	Mob4
Q9CRY7	Gdpd1
P49717	Mcm4
P62281	Rps11
P00342	Ldhc
P09405	Ncl
O08914	Faah
Q60597	Ogdh
P63168	Dynll1
P35700	Prdx1
Q61142	Spin1
Q9DBJ3	Baiap2l1
Q6P542	Abcf1
O08663	Metap2
P10761	Zp3
E9Q5G3	Kif23
P68433	Hist1h3a
Q60864	Stip1
Q8CH18	Ccar1
O08795	Prkcsh
Q8BMJ3	Eif1ax
Q9CQE5	Rgs10
P02469	Lamb1
Q99L13	Hibadh
Q9EQU5	Set
Q91VZ6	Smap1
Q8VDN2	Atp1a1
P56480	Atp5b
Q921H8	Acaa1a
P68254	Ywhaq
Q3THK7	Gmps
O35618	Mdm4
Q62351	Tfrc
P29341	Pabpc1
Q9JLJ2	Aldh9a1
Q9CX34	Sugt1
Q7TPW1	Nexn
Q78ZA7	Nap1l4
Q9JIL4	Pdzk1
P51881	Slc25a5
Q9WUM5	Suclg1
Q9EQH3	Vps35
O55126	Gbas
Q9QZQ1	Afdn
P46638	Rab11b
Q9D8V0	Hm13
Q99J45	Nrbp1
Q6B966	Nlrp14
Q9DB16	Cab39l
Q8CGC4	Lsm14b
O88487	Dync1i2
Q66X01	Nlrp9c
P97765	Wbp2
Q9D0R2	Tars
P40240	Cd9
P11440	Cdk1
Q99LD4	Gps1
P17742	Ppia
Q60960	Kpna1
Q9D0I9	Rars
Q9CYN9	Atp6ap2
Q64522	Hist2h2ab
O08547	Sec22b
P62897	Cycs
Q9WV55	Vapa
O88597	Becn1
Q9WTX6	Cul1
Q9QYI5	Dnajb2
Q8BZM1	Glmn
P17182	Eno1
P09602	Hmgn2
P58252	Eef2
O08796	Eef2k
Q9WVB3	Tle6
O88735	Map7
Q9QYB1	Clic4
Q9Z127	Slc7a5
Q9DCL9	Paics
P53986	Slc16a1
Q62417	Sorbs1
Q921G8	Tubgcp2
Q9QYI3	Dnajc7
Q99LC5	Etfa
Q8BVE3	Atp6v1h
Q05816	Fabp5
Q8BVI4	Qdpr
P62754	Rps6
Q9CZ44	Nsfl1c
Q9R0L6	Pcm1
Q8BHL8	Psmf1
P80315	Cct4
O35280	Chek1
Q9CR86	Carhsp1
P34022	Ranbp1
Q9D554	Sf3a3
Q62465	Vat1
Q91Z31	Ptbp2
Q80WE4	Kif20b
P08003	Pdia4
Q9DBH5	Lman2
Q9DCW4	Etfb
P50518	Atp6v1e1
Q9DBF1	Aldh7a1
Q91WE2	Fam192a
Q7TPM6	Fsd1
Q9CR00	Psmd9
Q60692	Psmb6
P26638	Sars
Q61147	Cp
Q61881	Mcm7
Q9R1P4	Psma1
Q6GSS7	Hist2h2aa1
Q8BL66	Eea1
Q3TGF2	Fam107b
Q9WV32	Arpc1b
Q8CHH9	Sept8
Q9DBG6	Rpn2
Q8BJY1	Psmd5
O70591	Pfdn2
P18760	Cfl1
P97440	Slbp
P18654	Rps6ka3
Q80WQ2	Vac14
P15105	Glul
Q01853	Vcp
P57780	Actn4
P27773	Pdia3
Q99P72	Rtn4
Q9D0F9	Pgm1
Q9D0L1	Zbed3
Q8CGC7	Eprs
Q64433	Hspe1
Q8VIK3	H1foo
Q9D1E6	Tbcb
P19437	Ms4a1
O35737	Hnrnph1
P48428	Tbca
Q8BHC4	Dcakd
P46460	Nsf
P51150	Rab7a
Q80X90	Flnb
P17751	Tpi1
Q91WK0	Lrrfip2
Q9QYJ0	Dnaja2
P08113	Hsp90b1
Q6ZWQ7	Spcs3
P84091	Ap2m1
P68372	Tubb4b
Q60676	Ppp5c
Q8BMF4	Dlat
P56390	Cks2
P30416	Fkbp4
P15327	Bpgm
Q920B9	Supt16h
Q9QWT9	Kifc1
P61082	Ube2m
E9QAT4	Sec16a
Q9JHR7	Ide
P60867	Rps20
Q9D0F1	Ndc80
P84104	Srsf3
Q66JS6	Eif3j2
Q01320	Top2a
Q61335	Bcap31
P55258	Rab8a
Q8CAA7	Pgm2l1
O09061	Psmb1
A2A8Z1	Osbpl9
Q8VEL2	Mtmr14
Q9Z2U0	Psma7
Q9JKB3	Ybx3
O55106	Strn
P62962	Pfn1
Q9D9Z1	Knstrn
P68373	Tuba1c
Q8QZY3	Dppa3
Q8K3J1	Ndufs8
P63017	Hspa8
P68368	Tuba4a
P97825	Hn1
Q60932	Vdac1
P09671	Sod2
P62259	Ywhae
Q9EQK5	Mvp
P0CG50	Ubc
Q8R146	Apeh
P97315	Csrp1
Q922D8	Mthfd1
P61161	Actr2
O88844	Idh1
Q07076	Anxa7
Q91XV3	Basp1
Q9EST5	Anp32b
Q8VCD6	Reep2
Q8K0S2	Erich5
P16858	Gapdh
Q99MZ7	Pecr
Q8VEK3	Hnrnpu
Q2KN98	Specc1l
Q9WU78	Pdcd6ip
Q8C1A5	Thop1
P40142	Tkt
Q8R080	Gtse1
Q8BFT2	Haus4
Q924S2	Oas1c
P11983	Tcp1
Q9CR21	Ndufab1
A2TJV2	Palm3
Q8BJF9	Chmp2b
P61358	Rpl27
Q9JM52	Mink1
Q6NZJ6	Eif4g1
Q9WUQ2	Preb
Q9D0L8	Rnmt
Q9D7X8	Ggct
P62071	Rras2
P09411	Pgk1
P97379	G3bp2
P09041	Pgk2
Q8BGC0	Htatsf1
Q9EST3	Eif4enif1
P42932	Cct8
P32067	Ssb
Q6ZWY8	Tmsb10
Q61990	Pcbp2
Q8BX22	Sall4
O35143	Atpif1
Q02819	Nucb1
O35345	Kpna6
Q9JJ11	Tacc3
Q8K370	Acad10
P54822	Adsl
O08638	Myh11
Q9WVE8	Pacsin2
Q9D4H8	Cul2
P48722	Hspa4l
Q61233	Lcp1
Q9Z2X1	Hnrnpf
P51125	Cast
Q8K411	Pitrm1
Q5HZI1	Mtus1
P11031	Sub1
Q99L45	Eif2s2
Q91WS0	Cisd1
P62827	Ran
Q05D44	Eif5b
P63260	Actg1
P70303	Ctps2
P61202	Cops2
P67778	Phb
Q8BP92	Rcn2
O88543	Cops3
O08749	Dld
Q6IRU5	Cltb
Q8BMP6	Acbd3
Q8VDQ1	Ptgr2
Q9WUM4	Coro1c
B9EJ86	Osbpl8
Q8BMG7	Rab3gap2
Q9R062	Gyg1
Q91WK2	Eif3h
Q9Z1F9	Uba2
Q9Z1Z0	Uso1
P11499	Hsp90ab1
Q810A3	Ttc9c
Q8R550	Sh3kbp1
P84084	Arf5
Q04447	Ckb
Q8BH66	Atl1
Q62425	Ndufa4
Q9R0Q7	Ptges3
Q8K389	Cdk5rap2
P49722	Psma2
Q99KP3	Cryl1
P06801	Me1
P80313	Cct7
Q8CG47	Smc4
Q9D7A8	Armc1
Q9CWU5	Khdc3
Q9CQH3	Ndufb5
Q8C0J2	Atg16l1
P80318	Cct3
Q4VAA2	Cdv3
P47199	Cryz
Q8VEK0	Tmem30a
Q9DCN2	Cyb5r3
O08788	Dctn1
P08228	Sod1
Q8VDD5	Myh9
Q8BP27	Sfr1
Q6ZQ38	Cand1
Q3TC72	Fahd2
P07724	Alb
Q60598	Cttn
Q8C6P8	Zfp57
Q7TQI3	Otub1
Q8BSQ9	Pbrm1
P47754	Capza2
P52293	Kpna2
Q8BK64	Ahsa1
Q9CYG7	Tomm34
P70168	Kpnb1
O55029	Copb2
P52480	Pkm
Q08943	Ssrp1
Q66X03	Nlrp9a
P84244	H3f3a
P61164	Actr1a
Q9DBB5	Eif4e3
P47963	Rpl13
Q99LX0	Park7
Q9ERH4	Nusap1
P62983	Rps27a
O88342	Wdr1
Q8R4N0	Clybl
Q9Z0R6	Itsn2
Q61171	Prdx2
Q8VCN9	Tbcc
Q9D6P8	Calml3
Q99PI5	Lpin2
Q66X05	Nlrp4f
Q99JB2	Stoml2
Q8BHX1	Haus1
Q8CAY6	Acat2
P14148	Rpl7
Q8BRF7	Scfd1
Q6ZQI3	Mlec
Q9CY58	Serbp1
P36536	Sar1a
Q3V1H1	Ckap2
Q9QXA5	Lsm4
P97477	Aurka
Q8VDJ3	Hdlbp
Q99J77	Nans
Q9CQU5	Zwint
Q9CYA0	Creld2
P68510	Ywhah
Q80VC9	Camsap3
Q3TXS7	Psmd1
Q6P1H6	Ankle2
Q91XA2	Golm1
Q6RT24	Cenpe
P0DP27	Calm2
Q8JZQ2	Afg3l2
P54775	Psmc4
Q922F4	Tubb6
Q9QXD6	Fbp1
P62492	Rab11a
Q8CHC4	Synj1
P37913	Lig1
P03958	Ada
P68037	Ube2l3
Q6P902	Txndc2
Q9CWF2	Tubb2b
Q8BWY9	Kiaa1524
O55143	Atp2a2
Q6HA09	Astl
P46664	Adss
Q8BJ64	Chdh
C0LLJ0	Kpna7
Q3U1J4	Ddb1
Q61595	Ktn1
Q8CIE6	Copa
Q8CHT0	Aldh4a1
Q9JKY5	Hip1r
Q8VBT9	Aspscr1
Q9CQ92	Fis1
Q91VC3	Eif4a3
Q9CQ89	Cuta
Q9Z2C9	Mtmr7
P45376	Akr1b1
P47753	Capza1
Q8K1M6	Dnm1l
Q8BPA8	Dpcd
Q91VU0	Fam3c
Q93092	Taldo1
P27661	H2afx
P61924	Copz1
Q8BH58	Tiprl
Q80WJ7	Mtdh
Q9DCL8	Ppp1r2
Q921X9	Pdia5
P54823	Ddx6
P52927	Hmga2
P80314	Cct2
Q9EQS3	Mycbp
P37040	Por
Q9JK30	Orc3
P17918	Pcna
O54734	Ddost
Q9CZ04	Cops7a
Q9JKX6	Nudt5
Q8BFZ3	Actbl2
Q148V7	Kiaa1468
Q9D593	Atp6v1e2
O70318	Epb41l2
P10126	Eef1a1
Q8BVQ5	Ppme1
P09103	P4hb
Q9Z2G6	Sel1l
Q9JII6	Akr1a1
Q9CQS9	Haus2
Q9ET26	Rnf114
O35129	Phb2
Q9D172	D10Jhu81e
Q9Z2V5	Hdac6
Q61879	Myh10
P14211	Calr
Q9JKB1	Uchl3
P54728	Rad23b
Q9Z2I0	Letm1
Q61496	Ddx4
Q61655	Ddx19a
P63005	Pafah1b1
Q61334	Bcap29
P26043	Rdx
O08715	Akap1
O88643	Pak1
Q08093	Cnn2
P50580	Pa2g4
Q8C1B7	Sept11
P11881	Itpr1
P83940	Eloc
P26350	Ptma
P49025	Cit
Q60902	Eps15l1
Q00612	G6pdx
Q8C0L6	Paox
Q8VBZ3	Clptm1
P80316	Cct5
Q5DTW7	Kiaa1551
P61982	Ywhag
Q07105	Gdf9
Q64331	Myo6
Q3TKR3	Nlrp4c
Q80Y14	Glrx5
O70252	Hmox2
Q9CQ54	Ndufc2
O55234	Psmb5
Q3V132	Slc25a31
P51660	Hsd17b4
Q9R1T4	Sept6
P62984	Uba52
P42227	Stat3
Q7TSY8	Sgo2
Q9EPU0	Upf1
Q9QYC0	Add1
Q99KJ8	Dctn2
Q8BHN1	Txlng
Q99KF1	Tmed9
P0CG49	Ubb
Q02053	Uba1
Q62318	Trim28
Q6ZWU9	Rps27
Q8BGC1	MGI:1925127
P35564	Canx
P62267	Rps23
Q8CG48	Smc2
P32020	Scp2
Q9Z2U1	Psma5
Q3TRR0	Map9
P16125	Ldhb
P56395	Cyb5a
P0DP28	Calm3
Q9Z0X1	Aifm1
Q9D2G2	Dlst
Q9CWE6	Ooep
Q8VCH8	Ubxn4
P61957	Sumo2
P20029	Hspa5
Q91VN4	Chchd6
Q9CQH7	Btf3l4
Q8BK67	Rcc2
Q9JLQ0	Cd2ap
Q8K4R9	Dlgap5
P62774	Mtpn
Q9CWJ9	Atic
Q62448	Eif4g2
Q91YQ5	Rpn1
Q8CAQ8	Immt
P07901	Hsp90aa1
Q8BML9	Qars
P47915	Rpl29
P24369	Ppib
Q3V3R1	Mthfd1l
Q60931	Vdac3
Q62393	Tpd52
O55125	Nipsnap1
P35123	Usp4
Q9WTQ5	Akap12
Q9R1T2	Sae1
A2AHC3	Camsap1
Q9DCX2	Atp5h
Q9R0P9	Uchl1
P05064	Aldoa
Q9JKF1	Iqgap1
P84228	Hist1h3b
Q9JMH9	Myo18a
Q99KK2	Cmas
Q9CWM4	Pfdn1
Q91W50	Csde1
Q78JW9	Ubfd1
P13864	Dnmt1
Q8BFU3	Rnf214
Q921I1	Tf
Q9WTX5	Skp1
Q9Z210	Pex11b
Q9JL35	Hmgn5
Q99K67	Aass
O35685	Nudc
Q03265	Atp5a1
Q9DBB4	Naa16
Q3US41	Esrp1
P52503	Ndufs6
P70398	Usp9x
O54946	Dnajb6
Q6PGH2	Hn1l
P12970	Rpl7a
Q6GQT9	Nomo1
P18572	Bsg
P0CL69	Znf703
Q8CGA0	Ppm1f
Q9R1P1	Psmb3
P59326	Ythdf1
Q925E7	Ppp2r2d
Q8BFW7	Lpp
P42208	Sept2
P35761	Ttk
Q9D6K7	Ttc33
Q8BFU2	Hist3h2a
Q8R1M0	Hmces
Q9CZR2	Naalad2
P23591	Tsta3
Q64374	Rgn
P63024	Vamp3
P70318	Tial1
Q9WTP2	Spry4
Q8CGP6	Hist1h2ah
P70698	Ctps1
Q64327	Mea1
Q9ERK4	Cse1l
P41216	Acsl1
Q8K2B3	Sdha
Q3KNM2	March5
Q921M4	Golga2
Q9D898	Arpc5l
Q9CQ22	Lamtor1
Q8CHU3	Epn2
P53612	Rabggtb
Q91VX9	Tmem168
P46412	Gpx3
P31938	Map2k1
Q99JT2	Stk26
Q9JMC3	Dnaja4
P21271	Myo5b
P97351	Rps3a
Q5PSV9	Mdc1
Q61166	Mapre1
Q9QUJ7	Acsl4
Q8K157	Galm
G5E829	Atp2b1
P48024	Eif1
Q9CXZ1	Ndufs4
O88544	Cops4
Q5SRX1	Tom1l2
Q9ER00	Stx12
Q9CVB6	Arpc2
Q6PDX6	Rnf220
Q91YR1	Twf1
P19536	Cox5b
P61027	Rab10
P47791	Gsr
P14824	Anxa6
O55060	Tpmt
L0N7N1	Kif14
Q8BT60	Cpne3
Q9CQR2	Rps21
Q505K2	Fam160a1
Q6PA06	Atl2
O35864	Cops5
Q9DD02	Hikeshi
P12658	Calb1
P25206	Mcm3
Q921Z5	Tnfaip8
Q9CZ13	Uqcrc1
Q9D0E1	Hnrnpm
Q9WU28	Pfdn5
Q9D1Q6	Erp44
Q9Z1D1	Eif3g
P35486	Pdha1
Q9D289	Trappc6b
D3Z4I3	Rbm24
Q8BFQ4	Wdr82
Q8VCF0	Mavs
Q8BGQ1	Vipas39
Q3UCV8	Otulin
O55229	Chkb
P55096	Abcd3
Q8BK30	Ndufv3
Q9DBS1	Tmem43
O54692	Zw10
Q9D5V6	Syap1
Q8K4Z3	Naxe
P48758	Cbr1
C0HKE3	Hist1h2ad
Q3THE2	Myl12b
A2AQ07	Tubb1
P24547	Impdh2
Q9CWW6	Pin4
Q69ZR2	Hectd1
Q62176	Rbm38
Q8BIW1	Prune1
Q8R3F5	Mcat
Q7TSF1	Dsg1b
Q8BHN3	Ganab
P60330	Espl1
Q9CPV4	Glod4
Q921J4	Ube2s
Q8BKZ9	Pdhx
P62077	Timm8b
C0HKE8	Hist1h2ao
Q8BHG1	Nrdc
Q9CTN4	Rhobtb3
P63280	Ube2i
Q9CPR4	Rpl17
P14152	Mdh1
D3YZP9	Ccdc6
O88545	Cops6
Q71LX4	Tln2
Q9QZ06	Tollip
Q8BGD9	Eif4b
Q9DC23	Dnajc10
Q3UDK1	Trafd1
Q9CQX8	Mrps36
Q8JZN7	Rhot2
P05532	Kit
Q9JLR9	Higd1a
Q9CQ86	Mien1
O35857	Timm44
Q9CPN8	Igf2bp3
P60710	Actb
P13745	Gsta1
Q61249	Igbp1
Q60973	Rbbp7
Q8K5B2	Mcfd2
Q9CZY3	Ube2v1
P00687	Amy1
P50516	Atp6v1a
Q8CGK3	Lonp1
Q8K1E0	Stx5
Q8R001	Mapre2
Q07113	Igf2r
Q8R050	Gspt1
C0HKE1	Hist1h2ab
O35711	Ppfibp2
Q8VEH8	Erlec1
Q922P9	Glyr1
Q9WVA3	Bub3
Q9D2V7	Coro7
P52760	Hrsp12
Q9D3D9	Atp5d
Q91WK5	Gcsh
Q9D924	Isca1
P63034	Cyth2
Q80XR2	Atp2c1
O08691	Arg2
Q9JIQ3	Diablo
P32921	Wars
Q80UY1	Carnmt1
Q9CQV1	Pam16
Q9WTL7	Lypla2
Q8JZU2	Slc25a1
Q9Z1J3	Nfs1
A2ARM1	Patl2
Q8CGP0	Hist3h2bb
Q8VC52	Rbpms2
P55264	Adk
P62702	Rps4x
Q9CQ60	Pgls
Q8K0V4	Cnot3
Q99P69	Nuf2
Q6P9R2	Oxsr1
P60670	Nploc4
P97450	Atp5j
Q8K021	Scamp1
Q99M87	Dnaja3
Q00PI9	Hnrnpul2
Q8BQ47	Cnpy4
Q8BV13	Cops7b
Q3UFF7	Lyplal1
O70400	Pdlim1
Q9Z0L4	Bmp15
O35904	Pik3cd
Q8CJ27	Aspm
Q8K1N4	Spats2
Q76LS9	Mindy1
P99026	Psmb4
Q7TMK9	Syncrip
Q9Z0X4	Pde3a
Q9JMK2	Csnk1e
Q6PD26	Pigs
P05213	Tuba1b
Q91VR2	Atp5c1
O88986	Gcat
Q8VBV7	Cops8
Q8K2C6	Sirt5
P14206	Rpsa
Q9D6Y7	Msra
Q8BH69	Sephs1
P99024	Tubb5
P13020	Gsn
P11103	Parp1
Q9R1Q9	Atp6ap1
Q8BJW6	Eif2a
Q3TFD2	Lpcat1
Q9DCD0	Pgd
P42567	Eps15
Q9CRC9	Gnpda2
Q9WU62	Incenp
P60334	Cdo1
Q8R3W7	Agr3
Q9CQW9	Ifitm3
Q99LI8	Hgs
B2RXS4	Plxnb2
P63037	Dnaja1
Q9CQ36	Pole4
P20108	Prdx3
Q9WU84	Ccs
Q8C5H8	Nadk2
G5E870	Trip12
Q8BIJ7	Rufy1
Q922B2	Dars
P10639	Txn
P99027	Rplp2
Q91YH5	Atl3
Q3UJD6	Usp19
Q925I1	Atad3
P14602	Hspb1
Q99KV1	Dnajb11
P26883	Fkbp1a
Q9D0L7	Armc10
Q99LT0	Dpy30
P60843	Eif4a1
P35282	Rab21
Q8K2C9	Hacd3
P59325	Eif5
Q61411	Hras
Q9QUI0	Rhoa
P63325	Rps10
Q7TMY7	Ipo8
Q8VIH1	Nobox
Q3UEB3	Puf60
P63073	Eif4e
P47757	Capzb
P07742	Rrm1
P00375	Dhfr
Q9CQB5	Cisd2
Q8VCH7	Rdh10
Q8R3T5	Stxbp6
Q3UM45	Ppp1r7
P58771	Tpm1
Q9JHW4	Eefsec
Q3UGR5	Hdhd2
P18525	P18525
O08915	Aip
Q9JJX7	Tdp2
Q62167	Ddx3x
Q9CYR0	Ssbp1
Q91V12	Acot7
Q9DCZ4	Apoo
Q3U5C8	Arhgef16
Q91YR9	Ptgr1
Q8BYK6	Ythdf3
P99029	Prdx5
Q64516	Gk
P80317	Cct6a
Q8BH47	Sec22a
C0HKE4	Hist1h2ae
Q6ZQF0	Topbp1
Q8K310	Matr3
P46735	Myo1b
Q3U7R1	Esyt1
Q62193	Rpa2
P31230	Aimp1
Q9Z0F8	Adam17
Q9D1M0	Sec13
P62838	Ube2d2
P58321	Uchl4
P58281	Opa1
Q6ZWY9	Hist1h2bc
Q99JY0	Hadhb
O35226	Psmd4
Q91VD9	Ndufs1
Q8VBW6	Nae1
Q99J83	Atg5
P52875	Tmem165
Q91VX2	Ubap2
C0HKE7	Hist1h2an
P62331	Arf6
O35609	Scamp3
Q8CHP5	Pym1
Q8JZQ9	Eif3b
Q9ERR7	Selenof
Q9CRD0	Ociad1
Q921C5	Bicd2
Q8CI94	Pygb
Q8K4L4	Pof1b
Q9JHU9	Isyna1
Q63932	Map2k2
P10648	Gsta2
Q5SV85	Synrg
Q91WL6	Snx11
Q99KP6	Prpf19
Q9CV28	MINDY3
Q9R1J0	Nsdhl
P62830	Rpl23
Q99KK7	Dpp3
O88696	Clpp
P62858	Rps28
Q80SU3	Zar1
Q99KX1	Mlf2
Q2TPA8	Hsdl2
Q9QYY8	Spast
Q8R317	Ubqln1
Q3V0C5	Usp48
P70349	Hint1
Q3UPL0	Sec31a
O35643	Ap1b1
Q91W90	Txndc5
P70695	Fbp2
C0HKE5	Hist1h2ag
Q9D7J9	Echdc3
Q9CQY6	Uqcc2
P70333	Hnrnph2
Q99KI0	Aco2
Q8CIB5	Fermt2
Q9QYM8	Cenph
Q8BP47	Nars
Q8BU40	Nlrp4a
Q64152	Btf3
Q9D7E4	MGI:1913624
P21956	Mfge8
P61079	Ube2d3
Q9JJ28	Flii
E9Q7G0	Pt210
P12787	Cox5a
P63166	Sumo1
Q01339	Apoh
Q9WVM1	Racgap1
Q9QXT0	Cnpy2
Q9Z2W0	Dnpep
Q9R0P3	Esd
Q91V41	Rab14
Q3UX61	Naa11
O08709	Prdx6
Q8BG73	Sh3bgrl2
P26443	Glud1
Q64478	Hist1h2bh
P61290	Psme3
P68369	Tuba1a
P48962	Slc25a4
Q9D8E6	Rpl4
P48774	Gstm5
Q3V0K9	Pls1
Q9Z1N5	Ddx39b
Q8BLR9	Hif1an
P28271	Aco1
P61967	Ap1s1
Q9WUL7	Arl3
Q9CQI3	Gmfb
P61965	Wdr5
Q8BH24	Tm9sf4
Q8BFZ9	Erlin2
Q8BHL3	Tbc1d10b
Q66X22	Nlrp9b
P97807	Fh
P61205	Arf3
Q8CD10	Micu2
Q78IK4	Apool
Q8BWR8	Rhpn2
P62311	Lsm3
Q9CR41	Hypk
Q06185	Atp5i
Q8C6L5	Mb21d1
Q3THG9	Aarsd1
Q62419	Sh3gl1
Q9Z0G2	Srpk3
Q8VD65	Pik3r4
P58742	Aaas
Q3UJV1	Ccdc61
Q9D1G1	Rab1b
Q3UJB9	Edc4
Q9ESP1	Sdf2l1
Q8BMK0	Cep85
P62869	Elob
Q62314	Tgoln2
Q8BG32	Psmd11
O70251	Eef1b
P18524	P18524
Q9QYE5	Jag2
Q9CQ25	Mzt2
Q9CWD8	Nubpl
Q9D1K2	Atp6v1f
P51863	Atp6v0d1
O89079	Cope
Q8BFR5	Tufm
Q9D358	Acp1
Q9D0K2	Oxct1
Q8BH95	Echs1
P47758	Srprb
P62627	Dynlrb1
P35278	Rab5c
P62878	Rbx1
P97311	Mcm6
Q91X83	Mat1a
Q99KE1	Me2
O88685	Psmc3
P08071	Ltf
Q8BTM8	Flna
P35235	Ptpn11
P45377	Akr1b8
Q61102	Abcb7
Q9DAU1	Cnpy3
P32261	Serpinc1
Q9D0F3	Lman1
Q8CHP8	Pgp
O35900	Lsm2
Q8BZW8	Nhlrc2
Q91WD5	Ndufs2
Q9R0I7	Ylpm1
P61971	Nutf2
P18526	P18526
Q60972	Rbbp4
Q60870	Reep5
P34884	Mif
P48678	Lmna
Q9DC69	Ndufa9
Q91ZA3	Pcca
P63158	Hmgb1
Q9CZM2	Rpl15
Q923T9	Camk2g
Q9D8N0	Eef1g
Q922Q8	Lrrc59
Q05920	Pc
P70124	Serpinb5
P14869	Rplp0
Q9D1D4	Tmed10
Q9D1J1	Necap2
Q08509	Eps8
Q8R1Q8	Dync1li1
Q9DBJ1	Pgam1
Q61176	Arg1
Q8VHE0	Sec63
Q8BMI3	Gga3
Q6ZWV3	Rpl10
Q99K51	Pls3
Q9WUP7	Uchl5
O70435	Psma3
P47911	Rpl6
Q8BIJ6	Iars2
P16627	Hspa1l
P63011	Rab3a
Q9DB29	Iah1
Q922S8	Kif2c
P59999	Arpc4
Q07832	Plk1
Q9CY50	Ssr1
Q9Z2M7	Pmm2
Q99JX4	Eif3m
Q9ER72	Cars
Q9CRA5	Golph3
Q8BU85	Msrb3
P70195	Psmb7
Q64514	Tpp2
Q9D8B3	Chmp4b
Q9Z1Z2	Strap
Q8R1B4	Eif3c
Q61696	Hspa1a
D3Z6Q9	Bin2
Q9D2M8	Ube2v2
Q8BX10	Pgam5
P45878	Fkbp2
Q8BG05	Hnrnpa3
P63082	Atp6v0c
O08759	Ube3a
Q9QXK3	Copg2
P40630	Tfam
P01027	C3
P56212	Arpp19
Q6ZPF4	Fmnl3
P27641	Xrcc5
Q9DB05	Napa
Q60930	Vdac2
Q9DAK9	Phpt1
Q8CGM2	Rp1l1
P51410	Rpl9
Q8BWR2	Pithd1
Q9CQU0	Txndc12
Q9D1H7	Get4
Q8R016	Blmh
Q8VEM8	Slc25a3
Q8CGF6	Wdr47
Q3UKC1	Tax1bp1
Q9CQS8	Sec61b
Q9CZE3	Rab32
P48771	Cox7a2
Q9D1P4	Chordc1
Q6PER3	Mapre3
Q9R0Q3	Tmed2
Q99104	Myo5a
Q9CQN1	Trap1
P67984	Rpl22
Q9WUK2	Eif4h
P60335	Pcbp1
P52825	Cpt2
P62849	Rps24
Q60605	Myl6
Q9Z179	Shcbp1
Q99K70	Rragc
Q8CGU1	Calcoco1
Q9CR51	Atp6v1g1
P60766	Cdc42
Q9EPK7	Xpo7
Q8BMI0	Fbxo38
Q8VI95	Oas1d
P24472	Gsta4
P61211	Arl1
Q99L43	Cds2
P59242	Cgn
Q8K2V1	Ppp4r1
Q4FZG8	Oosp2
O54962	Banf1
O55022	Pgrmc1
Q3TSG4	Alkbh5
C0HKE2	Hist1h2ac
Q6P1F6	Ppp2r2a
Q9CQM9	Glrx3
Q9JJG0	Tacc2
P62242	Rps8
Q9R0X4	Acot9
P35279	Rab6a
Q8JZK9	Hmgcs1
Q8C5N5	Pdcd2l
Q6PB44	Ptpn23
P23927	Cryab
Q9D6R2	Idh3a
Q7TPZ8	Cpa1
Q9JLI8	Sart3
Q78T54	Vma21
Q2VIS4	Flg2
P17156	Hspa2
Q61152	Ptpn18
Q9WUD1	Stub1
O35465	Fkbp8
Q9WVL3	Slc12a7
Q3U898	Cops9
Q91Z53	Grhpr
Q8C804	Spice1
P56376	Acyp1
Q7TPC1	Cdsn
P62322	Lsm5
Q62005	Zp1
Q9WUR9	Ak4
Q8R5M8	Cadm1
P62488	Polr2g
Q3TDQ1	Stt3b
P17879	Hspa1b
Q9JLN9	Mtor
Q9D1Q1	Mphosph6
Q9D819	Ppa1
C0HKE6	Hist1h2ai
Q9DBL1	Acadsb
P18528	P18528
Q91WC9	Daglb
P97496	Smarcc1
Q9CQS7	Dppa5a
O08807	Prdx4
Q9CWE0	Mtfr1l
P35293	Rab18
Q8VE37	Rcc1
Q64310	Surf4
P62192	Psmc1
Q78IS1	Tmed3
Q6NZK5	Kiaa1328
P62751	Rpl23a
G3X9C2	Nccrp1
Q9QZQ8	H2afy
P07607	Tyms
Q62093	Srsf2
Q8BKC5	Ipo5
Q9WVP1	Ap1m2
P97350	Pkp1
Q9ES28	Arhgef7
Q8CDG3	Vcpip1
Q64727	Vcl
Q9D0I4	Stx17
Q9CQJ7	Pttg1
O35658	C1qbp
Q9JMA1	Usp14
P70280	Vamp7
Q9Z1E4	Gys1
P47867	Scg3
Q8JZX3	Poc1a
Q922H2	Pdk3
Q91YT7	Ythdf2
Q3UH66	Wnk2
P47962	Rpl5
P03930	Mtatp8
Q8BTS4	Nup54
Q9CQC7	Ndufb4
P63085	Mapk1
Q9JI78	Ngly1
Q9CQM5	Txndc17
Q8BYM8	Cars2
Q9DBP5	Cmpk1
Q6PHN9	Rab35
Q8VHI7	Ccdc65
P17897	Lyz1
O70131	Ninj1
Q99MN9	Pccb
Q6RHR9	Magi1
Q8BTG7	Ndrg4
Q91VH2	Snx9
Q8VE62	Paip1
Q05512	Mark2
Q9CQX2	Cyb5b
Q99K48	Nono
P31786	Dbi
P53994	Rab2a
Q3TDN2	Faf2
Q6ZPJ3	Ube2o
Q61133	Gstt2
Q9WTP6	Ak2
Q8VIJ6	Sfpq
P97461	Rps5
P21619	Lmnb2
Q8R1G6	Pdlim2
P56391	Cox6b1
P58021	Tm9sf2
P68040	Rack1
Q9D0M5	Dynll2
Q8BGF6	Elmod2
Q6P5F9	Xpo1
P40124	Cap1
Q8CHG3	Gcc2
Q8C7R4	Uba6
Q8C263	Ska3
Q9JMG1	Edf1
O88736	Hsd17b7
Q9Z2A7	Dgat1
Q8BSY0	Asph
Q9JLC8	Sacs
P63330	Ppp2ca
P54116	Stom
Q99MV1	Tdrd1
O09117	Sypl1
Q61475	Cd55
Q6A4J8	Usp7
Q8BLF1	Nceh1
O08585	Clta
P56213	Gfer
P08249	Mdh2
O88569	Hnrnpa2b1
Q9DCT8	Crip2
P47740	Aldh3a2
Q9D1L0	Chchd2
P61087	Ube2k
Q80UJ7	Rab3gap1
Q9Z1G3	Atp6v1c1
Q8BJU0	Sgta
P84078	Arf1
Q9D786	Haus5
Q8K268	Abcf3
P50247	Ahcy
Q8VDM4	Psmd2
Q99LB6	Mat2b
Q8R1Z9	Rnf121
Q11011	Npepps
P62315	Snrpd1
Q9CR46	Ska2
Q7TQH0	Atxn2l
Q9CPQ1	Cox6c
Q64282	Ifit1
Q8K4Z5	Sf3a1
Q6PHQ8	Naa35
Q9QYA2	Tomm40
Q9CQD1	Rab5a
Q9DAZ9	Zfyve19
Q3UX10	Tubal3
P63323	Rps12
F8VQB6	Myo10
P14131	Rps16
Q8VD63	Tspyl4
Q99K01	Pdxdc1
Q9CQF9	Pcyox1
Q8K2K6	Agfg1
P56399	Usp5
Q7TSV4	Pgm2
P61021	Rab5b
P62137	Ppp1ca
Q8R081	Hnrnpl
Q8VCX5	Micu1
Q9JII5	Dazap1
Q8BRN9	Cc2d1b
Q8VEE0	Rpe
O08808	Diaph1
P35276	Rab3d
Q9JLF6	Tgm1
Q3TJZ6	Fam98a
Q64674	Srm
O70404	Vamp8
Q9Z0N1	Eif2s3x
Q9Z1R2	Bag6
Q8R5H1	Usp15
P28474	Adh5
P63276	Rps17
Q9JJV2	Pfn2
Q9QZE5	Copg1
Q9JMB0	Gkap1
Q9WTM5	Ruvbl2
Q8CIW6	Slc26a6
Q812G0	Mgat4a
B1AZP2	Dlgap4
P62908	Rps3
Q99M08	MGI:1914954
O70343	Ppargc1a
P51807	Dynlt1
P62918	Rpl8
Q9JMH6	Txnrd1
Q8CDN6	Txnl1
O35598	Adam10
Q99KH8	Stk24
Q9CQV4	Fam134c
Q9QXS1	Plec
Q62313	Tgoln1
P05214	Tuba3a
P39447	Tjp1
Q01405	Sec23a
P99028	Uqcrh
Q9Z2W1	Stk25
P11438	Lamp1
Q9CQ65	Mtap
Q9DB77	Uqcrc2
Q9D892	Itpa
P62843	Rps15
Q9WVR4	Fxr2
Q9Z0K8	Vnn1
P29758	Oat
P29351	Ptpn6
Q91Z38	Ttc1
P42125	Eci1
Q6R0H7	Gnas
Q64105	Spr
Q9Z2X2	Psmd10
Q9CR68	Uqcrfs1
Q9ERE7	Mesdc2
P62500	Tsc22d1
Q99NF3	Cep41
Q6P8I4	Pcnp
Q8BGH2	Samm50
Q8K2F8	Lsm14a
Q9JKV5	Scamp4
P47809	Map2k4
O88559	Men1
Q9D8W5	Psmd12
Q9D2U9	Hist3h2ba
P56873	Sssca1
P62715	Ppp2cb
Q8VE99	Ccdc115
P97470	Ppp4c
P23506	Pcmt1
P61979	Hnrnpk
Q60737	Csnk2a1
Q8BU30	Iars
Q6PB66	Lrpprc
P16546	Sptan1
Q3UDE2	Ttll12
Q60899	Elavl2
Q8C6J9	Nlrp4b
Q8BMS1	Hadha
Q60668	Hnrnpd
Q8BZA9	Tigar
P61089	Ube2n
P70441	Slc9a3r1
Q8R1V4	Tmed4
P24270	Cat
O08810	Eftud2
P47856	Gfpt1
Q9EQ20	Aldh6a1
Q9CRB9	Chchd3
Q99M51	Nck1
P51855	Gss
P24452	Capg
Q61739	Itga6
E9Q557	Dsp
P70424	Erbb2
P08752	Gnai2
Q9EPK6	Sil1
Q9CZU6	Cs
Q7TMM9	Tubb2a
Q8R3P2	Dtx2
P61255	Rpl26
Q9D7M8	Polr2d
Q8BGB5	Limd2
Q63844	Mapk3
P58137	Acot8
Q61092	Lamc2
P49312	Hnrnpa1
Q99K43	Prc1
Q9CQV8	Ywhab
P97434	Mprip
Q8QZX2	Haus3
P18530	P18530
P97355	Sms
Q91ZW3	Smarca5
Q3UN04	Usp30
Q9DBG5	Plin3
Q9DCJ5	Ndufa8
C0HKE9	Hist1h2ap
Q5U458	Dnajc11
P46471	Psmc2
Q9DB34	Chmp2a
Q8C156	Ncaph
Q8BHG2	MGI:1921348
Q9D7S9	Chmp5
P63268	Actg2
P54227	Stmn1
Q9JHW2	Nit2
Q02257	Jup
Q62418	Dbnl
Q91VR5	Ddx1
Q3TCJ8	Ccdc69
Q9R1P3	Psmb2
Q9JLV5	Cul3
Q64127	Trim24
Q9QY36	Naa10
P08905	Lyz2
P62806	Hist1h4a
Q9JHQ5	Lztfl1
Q9QXN5	Miox
Q9Z2C8	Ybx2
Q8VC85	Lsm1
Q9WV07	Aloxe3
Q9EPL9	Acox3
Q9R0P5	Dstn
P97493	Txn2
P07356	Anxa2
P62748	Hpcal1
Q9D7H3	RtcA
Q9D868	Ppih
Q6NXJ0	Wwc2
Q9DAS9	Gng12
Q9QZD8	Slc25a10
Q99LF4	Rtcb
P57746	Atp6v1d
Q3TLH4	Prrc2c
Q9D7I5	Lhpp
P62313	Lsm6
Q9QY93	Dctpp1
Q505F5	Lrrc47
Q9CQQ7	Atp5f1
P19157	Gstp1
P50543	S100a11
Q9EP69	Sacm1l
Q9DC51	Gnai3
Q9D3R3	Cep72
Q91WN1	Dnajc9
Q9CQR4	Acot13
Q3THW5	H2afv
Q78PY7	Snd1
Q9QZ88	Vps29
P0C0S6	H2afz
Q99KY4	Gak
Q9Z0F3	Bcl2l10
Q8BMA6	Srp68
Q99MB7	Rnf141
B1B0V2	AU022751
Q8BY87	Usp47
A2AWA9	Rabgap1
P17426	Ap2a1
Q8R5I6	Gstm4
Q9JHI5	Ivd
Q62095	Ddx3y
P46414	Cdkn1b
P15626	Gstm2
Q8BRT1	Clasp2
Q5SUF2	Luc7l3
Q91YD9	Wasl
P21550	Eno3
Q80W21	Gstm7
Q9CPV1	Ska1
P29387	Gnb4
P97364	Sephs2
Q6PEE3	Rrm2b
Q6DFV5	Helz
P62196	Psmc5
Q62186	Ssr4
Q9D6U8	Fam162a
P62874	Gnb1
P46978	Stt3a
P62911	Rpl32
Q149F3	Gspt2
P10649	Gstm1
Q9JKV1	Adrm1
P01942	Hba
P10853	Hist1h2bf
Q8BYA0	Tbcd
Q8R1M2	H2afj
Q9ERI2	Rab27a
Q99LG4	Ttc5
Q61495	Dsg1a
Q5XKN4	Jagn1
Q3UZ39	Lrrfip1
Q9D855	Uqcrb
P62264	Rps14
Q61011	Gnb3
Q9CPU4	Mgst3
Q61937	Npm1
P68134	Acta1
Q99KN9	Clint1
P61222	Abce1
O70250	Pgam2
P41105	Rpl28
P62880	Gnb2
Q8K0H7	Slc45a3
Q9D1R9	Rpl34
Q8CGP2	Hist1h2bp
P53798	Fdft1
Q64475	Hist1h2bb
Q9D6Y9	Gbe1
P50096	Impdh1
P68033	Actc1
P16381	D1Pas1
Q99PV0	Prpf8
P12367	Prkar2a
P55821	Stmn2

## Sheet: MII spindle
ID	Genename
Q3THW5	H2afv
Q9R1P1	Psmb3
O88878	Zfand5
Q8K3V4	Padi6
P63242	Eif5a
Q8BIL5	Hook1
P27612	Plaa
Q91WS7	Depdc7
Q8BY89	Slc44a2
P06151	Ldha
Q00262	Stx2
Q9QUM9	Psma6
Q8R191	Syngr3
Q9ERK4	Cse1l
P45591	Cfl2
P41216	Acsl1
Q8K2B3	Sdha
Q3KNM2	March5
Q9D898	Arpc5l
P60122	Ruvbl1
P27546	Map4
P29595	Nedd8
P21278	Gna11
Q9JMC3	Dnaja4
P21271	Myo5b
P97351	Rps3a
Q61166	Mapre1
Q6PDI5	Ecm29
Q922R8	Pdia6
Q8K157	Galm
Q3B7Z2	Osbp
Q61584	Fxr1
Q920Q2	Rev1
Q9QZ88	Vps29
Q99MD9	Nasp
Q8BGS1	Epb41l5
Q9ER00	Stx12
Q9CVB6	Arpc2
P0C0S6	H2afz
Q91YR1	Twf1
Q60872	Eif1a
P61027	Rab10
Q8BHF7	Pgs1
P14824	Anxa6
O55060	Tpmt
L0N7N1	Kif14
P48725	Pcnt
O35864	Cops5
Q925U0	Oosp1
Q7M6Y3	Picalm
Q8K2C7	Os9
Q9CZ13	Uqcrc1
P50396	Gdi1
Q99JI4	Psmd6
Q68FD5	Cltc
P10852	Slc3a2
Q9WU28	Pfdn5
Q8QZW3	Fam151a
Q8BFQ4	Wdr82
Q3UMF0	Cobll1
Q61598	Gdi2
P63038	Hspd1
P62814	Atp6v1b2
Q8VEE4	Rpa1
Q9CYZ2	Tpd52l2
Q9Z0F3	Bcl2l10
Q9JHU4	Dync1h1
Q8R2E9	Ero1b
Q9DCS3	Mecr
Q9Z172	Sumo3
P24547	Impdh2
P57776	Eef1d
Q99L47	St13
P06745	Gpi
P56841	Tcl1b2
Q7TSF1	Dsg1b
Q8BHN3	Ganab
P62996	Tra2b
P62254	Ube2g1
Q8QZT1	Acat1
Q9Z2D1	Mtmr2
Q61316	Hspa4
Q8BHG1	Nrdc
B1B0V2	AU022751
Q9JM76	Arpc3
Q9DBL7	Coasy
P63280	Ube2i
P24860	Ccnb1
Q6P1G2	Kdm2b
D3YZP9	Ccdc6
Q99P31	Hspbp1
P20239	Zp2
Q3UGC7	Eif3j1
P26450	Pik3r1
Q80W85	Npm2
P02301	H3f3c
P60710	Actb
P54729	Nub1
Q60817	Naca
Q8K0C9	Gmds
Q61249	Igbp1
Q6PGN3	Dclk2
Q3UTA9	Eif4e1b
Q9JKR6	Hyou1
Q9WVL0	Gstz1
P50516	Atp6v1a
P33215	Nedd1
Q64GA5	Pla2g4c
Q6ZWM4	Lsm8
Q5XJY5	Arcn1
Q91YE6	Ipo9
Q8K1E0	Stx5
Q8R001	Mapre2
Q9R0Q6	Arpc1a
Q7TSF0	Dsg1c
Q9WVA3	Bub3
Q8N7N5	Dcaf8
P62821	Rab1A
Q9Z1S0	Bub1b
Q9D3D9	Atp5d
Q3UQV5	Kbtbd8
Q9QY76	Vapb
P70296	Pebp1
Q80XR2	Atp2c1
Q8VDF2	Uhrf1
O70582	Alox12b
Q61699	Hsph1
Q9WTL7	Lypla2
Q8JZU2	Slc25a1
P28740	Kif2a
O35566	Cd151
A2AN08	Ubr4
Q8VC52	Rbpms2
P55264	Adk
O35887	Calu
P62702	Rps4x
P47738	Aldh2
P17426	Ap2a1
P0DP26	Calm1
Q9DBG3	Ap2b1
A2AGT5	Ckap5
Q91VU6	Dcaf11
P60670	Nploc4
Q9ERD7	Tubb3
Q8R5I6	Gstm4
Q6ZQ06	Cep162
A2ADY9	Ddi2
Q3UFF7	Lyplal1
P56812	Pdcd5
Q8CJ27	Aspm
P55144	Tyro3
Q91VW3	Sh3bgrl3
A2APB8	Tpx2
Q8K1N4	Spats2
P33174	Kif4
P40336	Vps26a
P62141	Ppp1cb
P99026	Psmb4
O09172	Gclm
P38647	Hspa9
L7N1X6	Fbxw15
Q9R111	Gda
P11352	Gpx1
P15626	Gstm2
Q64525	Hist2h2bb
P27659	Rpl3
Q9R1M5	Nlrp5
Q9QYF1	Rdh11
P19783	Cox4i1
P99024	Tubb5
Q9CQN6	Tmem14c
P61620	Sec61a1
Q9QVN7	Tcea2
Q9CZD3	Gars
P55302	Lrpap1
Q99JY9	Actr3
P63101	Ywhaz
P30681	Hmgb2
P07309	Ttr
Q9QZ73	Dcun1d1
Q5SF07	Igf2bp2
A2A432	Cul4b
P14685	Psmd3
Q9CRY7	Gdpd1
B2RXS4	Plxnb2
P62334	Psmc6
P63037	Dnaja1
P00342	Ldhc
P09405	Ncl
Q60597	Ogdh
P63168	Dynll1
Q8BIJ7	Rufy1
P10639	Txn
P35700	Prdx1
P99027	Rplp2
Q3UJD6	Usp19
Q61142	Spin1
Q99KV1	Dnajb11
P60843	Eif4a1
Q9DBJ3	Baiap2l1
P59325	Eif5
Q6P542	Abcf1
O08663	Metap2
P10761	Zp3
Q9QUI0	Rhoa
P63325	Rps10
E9Q5G3	Kif23
P68433	Hist1h3a
Q60864	Stip1
O08795	Prkcsh
Q8BMJ3	Eif1ax
Q8VCH7	Rdh10
P58771	Tpm1
Q9JHW4	Eefsec
Q9CQE5	Rgs10
P02469	Lamb1
Q99L13	Hibadh
Q80W21	Gstm7
Q62167	Ddx3x
Q8VDN2	Atp1a1
P56480	Atp5b
P68254	Ywhaq
O35618	Mdm4
Q62351	Tfrc
Q9JLJ2	Aldh9a1
Q9CX34	Sugt1
Q7TPW1	Nexn
P99029	Prdx5
P80317	Cct6a
Q9JIL4	Pdzk1
P51881	Slc25a5
P11214	Plat
Q9EQH3	Vps35
O55126	Gbas
Q9QZQ1	Afdn
Q61390	Cct6b
P46638	Rab11b
Q9Z2N8	Actl6a
Q6B966	Nlrp14
P58281	Opa1
Q6ZWY9	Hist1h2bc
Q8CGC4	Lsm14b
O88487	Dync1i2
P97765	Wbp2
P11440	Cdk1
Q99LD4	Gps1
P17742	Ppia
Q9D0I9	Rars
Q9JHU9	Isyna1
P62830	Rpl23
O08547	Sec22b
P62897	Cycs
Q9WV55	Vapa
P43024	Cox6a1
Q9WTX6	Cul1
Q80SU3	Zar1
Q2TPA8	Hsdl2
Q8BZM1	Glmn
P17182	Eno1
O35643	Ap1b1
P58252	Eef2
Q91W90	Txndc5
O08796	Eef2k
Q9WVB3	Tle6
O88735	Map7
Q9QYB1	Clic4
Q5SSL4	Abr
Q8BU40	Nlrp4a
P21107	Tpm3
P53986	Slc16a1
Q921G8	Tubgcp2
Q9QYI3	Dnajc7
Q8BVE3	Atp6v1h
Q05816	Fabp5
Q9DCC4	Pycrl
Q9CZ44	Nsfl1c
Q9R0L6	Pcm1
P61079	Ube2d3
Q8BHL8	Psmf1
Q9JJ28	Flii
O08901	Bub1
E9Q7G0	Numa1
P12787	Cox5a
P80315	Cct4
Q9CR86	Carhsp1
Q01339	Apoh
P34022	Ranbp1
Q91V41	Rab14
P08003	Pdia4
P29387	Gnb4
Q64478	Hist1h2bh
Q9DBF1	Aldh7a1
P97364	Sephs2
Q7TPM6	Fsd1
Q60692	Psmb6
Q61147	Cp
P48774	Gstm5
Q3V0K9	Pls1
Q9R1P4	Psma1
Q8BL66	Eea1
Q9WV32	Arpc1b
P28271	Aco1
O70591	Pfdn2
P18760	Cfl1
O88445	Aurkc
Q80WQ2	Vac14
Q01853	Vcp
P57780	Actn4
P35492	Hal
P27773	Pdia3
Q66X22	Nlrp9b
Q8VE88	Fam114a2
Q8CD10	Micu2
Q9WVB0	Rbpms
Q9D0L1	Zbed3
Q8BWR8	Rhpn2
Q8CGC7	Eprs
Q64433	Hspe1
Q8C6L5	Mb21d1
Q8VIK3	H1foo
P62835	Rap1a
O70492	Snx3
Q3UJV1	Ccdc61
Q9D1G1	Rab1b
P48428	Tbca
P46460	Nsf
P51150	Rab7a
Q80X90	Flnb
P17751	Tpi1
Q9ESP1	Sdf2l1
Q91WK0	Lrrfip2
P62869	Elob
Q9QYJ0	Dnaja2
P08113	Hsp90b1
P68372	Tubb4b
Q60676	Ppp5c
Q8BMF4	Dlat
P56390	Cks2
P30416	Fkbp4
P15327	Bpgm
Q8BH95	Echs1
P62270	Rps18
P62878	Rbx1
P61082	Ube2m
E9QAT4	Sec16a
Q9D0F1	Ndc80
Q8BTM8	Flna
Q66JS6	Eif3j2
P35235	Ptpn11
Q01320	Top2a
P32261	Serpinc1
P63028	Tpt1
P62196	Psmc5
Q8CHP8	Pgp
Q9CX00	Ist1
Q8CAA7	Pgm2l1
Q60870	Reep5
Q62186	Ssr4
P34884	Mif
O09061	Psmb1
Q8VEL2	Mtmr14
P48678	Lmna
P63158	Hmgb1
Q9Z2U0	Psma7
Q9D6U8	Fam162a
Q9JKB3	Ybx3
Q923T9	Camk2g
O55106	Strn
P62962	Pfn1
Q9D8N0	Eef1g
Q8K003	Tma7
P68373	Tuba1c
Q8QZY3	Dppa3
P62874	Gnb1
P14869	Rplp0
Q9D1D4	Tmed10
P63017	Hspa8
P68368	Tuba4a
P97825	Hn1
Q61176	Arg1
P62259	Ywhae
Q9EQK5	Mvp
P0CG50	Ubc
Q8R146	Apeh
O70435	Psma3
Q9QUH0	Glrx
P47911	Rpl6
Q922D8	Mthfd1
P61161	Actr2
Q9WVD5	Slc25a15
Q91WJ8	Fubp1
O88844	Idh1
Q07076	Anxa7
Q91XV3	Basp1
Q8VCD6	Reep2
P16858	Gapdh
Q922S8	Kif2c
P59999	Arpc4
Q6IRU2	Tpm4
Q149F3	Gspt2
Q8VDD9	Phip
Q99MZ7	Pecr
Q9D8B3	Chmp4b
Q61696	Hspa1a
Q2KN98	Specc1l
D3Z6Q9	Bin2
Q9WU78	Pdcd6ip
Q8C1A5	Thop1
P45878	Fkbp2
Q8BG05	Hnrnpa3
P40142	Tkt
Q8R080	Gtse1
Q6ZPF4	Fmnl3
Q924S2	Oas1c
P10649	Gstm1
P11983	Tcp1
Q8C436	Vcpkmt
A2TJV2	Palm3
P61458	Pcbd1
Q9DAK9	Phpt1
A2APV2	Fmnl2
Q9JKV1	Adrm1
P51410	Rpl9
Q9JM52	Mink1
Q6NZJ6	Eif4g1
Q9D7X8	Ggct
Q8R016	Blmh
P62071	Rras2
Q8VEM8	Slc25a3
P09411	Pgk1
P97379	G3bp2
Q9EST3	Eif4enif1
P42932	Cct8
P32067	Ssb
Q6ZWY8	Tmsb10
Q61990	Pcbp2
Q8BX22	Sall4
O35143	Atpif1
Q02819	Nucb1
Q9JJ11	Tacc3
Q8K370	Acad10
P54822	Adsl
Q9CPY4	Cdk2ap2
Q9R0Q3	Tmed2
Q9CQN1	Trap1
O08638	Myh11
Q9WVE8	Pacsin2
Q9D4H8	Cul2
P60335	Pcbp1
P62849	Rps24
P48722	Hspa4l
Q60605	Myl6
Q99K70	Rragc
Q9CR51	Atp6v1g1
P60766	Cdc42
Q61233	Lcp1
P58774	Tpm2
P51125	Cast
Q8VI95	Oas1d
P24472	Gsta4
Q5HZI1	Mtus1
P59242	Cgn
P11031	Sub1
P10853	Hist1h2bf
Q99L45	Eif2s2
P62827	Ran
P63260	Actg1
P61202	Cops2
O88543	Cops3
O08749	Dld
Q6IRU5	Cltb
Q8BMP6	Acbd3
Q9D6R2	Idh3a
Q9WUM4	Coro1c
Q7TPZ8	Cpa1
Q8BMG7	Rab3gap2
Q9R062	Gyg1
Q9JLI8	Sart3
Q91WK2	Eif3h
P17156	Hspa2
Q9WUD1	Stub1
Q9Z1Z0	Uso1
P11499	Hsp90ab1
Q810A3	Ttc9c
Q7TMB8	Cyfip1
Q9WVL3	Slc12a7
P84084	Arf5
O54950	Prkag1
Q04447	Ckb
Q62425	Ndufa4
Q9R0Q7	Ptges3
Q7TPC1	Cdsn
Q9WUR9	Ak4
P62488	Polr2g
P49722	Psma2
Q3TDQ1	Stt3b
P17879	Hspa1b
Q99KP3	Cryl1
Q9D1Q1	Mphosph6
P80313	Cct7
Q8CG47	Smc4
Q9CWU5	Khdc3
Q9CQH3	Ndufb5
Q91WC9	Daglb
P80318	Cct3
Q9CQS7	Dppa5a
Q8BVU5	Nudt9
Q7TT50	Cdc42bpb
Q4VAA2	Cdv3
Q8VE37	Rcc1
P62192	Psmc1
Q78IS1	Tmed3
P62751	Rpl23a
Q9QZQ8	H2afy
O08788	Dctn1
P08228	Sod1
Q8VDD5	Myh9
Q6ZQ38	Cand1
Q8BKC5	Ipo5
P07724	Alb
Q60598	Cttn
Q8C6P8	Zfp57
Q7TQI3	Otub1
O35658	C1qbp
P47754	Capza2
P52293	Kpna2
Q8BK64	Ahsa1
Q9CYG7	Tomm34
P70168	Kpnb1
O55029	Copb2
P52480	Pkm
Q66X03	Nlrp9a
P84244	H3f3a
Q9D708	S100a16
Q61036	Pak3
P63085	Mapk1
Q9DBB5	Eif4e3
P47963	Rpl13
Q99LX0	Park7
P62983	Rps27a
Q9JI78	Ngly1
O88342	Wdr1
Q9Z0R6	Itsn2
Q9DBP5	Cmpk1
Q61171	Prdx2
Q8BTG7	Ndrg4
Q66X05	Nlrp4f
Q99JB2	Stoml2
Q61495	Dsg1a
P53994	Rab2a
Q6ZPJ3	Ube2o
Q9WTP6	Ak2
Q6ZQI3	Mlec
Q9CY58	Serbp1
Q3V1H1	Ckap2
P58021	Tm9sf2
P97477	Aurka
Q8VDJ3	Hdlbp
P19324	Serpinh1
Q99J77	Nans
Q9D0M5	Dynll2
P68510	Ywhah
P40124	Cap1
P35487	Pdha2
Q9D855	Uqcrb
Q8C7R4	Uba6
P62264	Rps14
Q6RT24	Cenpe
P0DP27	Calm2
Q8JZQ2	Afg3l2
P54775	Psmc4
O09117	Sypl1
Q922F4	Tubb6
Q9QXD6	Fbp1
Q6A4J8	Usp7
P62492	Rab11a
O08585	Clta
P08249	Mdh2
P03958	Ada
O88569	Hnrnpa2b1
Q80UJ7	Rab3gap1
Q9CPU4	Mgst3
P84078	Arf1
Q9CWF2	Tubb2b
Q9D786	Haus5
Q8BWY9	Kiaa1524
Q61937	Npm1
P50247	Ahcy
Q8VDM4	Psmd2
Q99LB6	Mat2b
Q8JZR0	Acsl5
Q6HA09	Astl
P46664	Adss
Q8BJ64	Chdh
C0LLJ0	Kpna7
Q3U1J4	Ddb1
Q61595	Ktn1
Q9JKY5	Hip1r
Q8VBT9	Aspscr1
Q8BYK8	Zc3h6
Q9DAZ9	Zfyve19
P63323	Rps12
P45376	Akr1b1
P47753	Capza1
Q8K1M6	Dnm1l
Q99K01	Pdxdc1
P56399	Usp5
Q7TSV4	Pgm2
P61021	Rab5b
P27661	H2afx
P62137	Ppp1ca
P54823	Ddx6
P80314	Cct2
O08808	Diaph1
Q9EQS3	Mycbp
P35276	Rab3d
Q9JLF6	Tgm1
Q8VCK3	Tubg2
O54734	Ddost
Q9Z0N1	Eif2s3x
Q8R5H1	Usp15
P26516	Psmd7
Q9CZ04	Cops7a
Q9QZE5	Copg1
Q9JKX6	Nudt5
Q9WTM5	Ruvbl2
Q812G0	Mgat4a
B1AZP2	Dlgap4
Q148V7	Kiaa1468
P41105	Rpl28
O70318	Epb41l2
P10126	Eef1a1
Q8BVQ5	Ppme1
P09103	P4hb
Q9JMH6	Txnrd1
P62880	Gnb2
Q9JII6	Akr1a1
Q8CDN6	Txnl1
Q9ET26	Rnf114
O35129	Phb2
Q9D172	D10Jhu81e
Q9Z2V5	Hdac6
P52624	Upp1
P05214	Tuba3a
P97370	Atp1b3
Q01405	Sec23a
P14211	Calr
Q9JKB1	Uchl3
P54728	Rad23b
Q8K0H7	Slc45a3
Q61655	Ddx19a
Q9DB77	Uqcrc2
P63005	Pafah1b1
P26043	Rdx
O08715	Akap1
O88643	Pak1
B2RSH2	Gnai1
P83940	Eloc
P26350	Ptma
P49025	Cit
Q00612	G6pdx
Q8CGP2	Hist1h2bp
Q8C0L6	Paox
P80316	Cct5
Q64105	Spr
P61982	Ywhag
P53798	Fdft1
Q07105	Gdf9
P62500	Tsc22d1
Q64331	Myo6
Q99LP6	Grpel1
O70252	Hmox2
Q64475	Hist1h2bb
Q9D6Y9	Gbe1
O55234	Psmb5
Q3V132	Slc25a31
P51660	Hsd17b4
P62715	Ppp2cb
P62984	Uba52
P15532	Nme1
P42227	Stat3
P61979	Hnrnpk
Q7TSY8	Sgo2
Q9EPU0	Upf1
Q99KJ8	Dctn2
Q99KF1	Tmed9
P0CG49	Ubb
Q8C6J9	Nlrp4b
Q02053	Uba1
P62257	Ube2h
P35564	Canx
P62267	Rps23
Q8CG48	Smc2
Q9Z2U1	Psma5
P16125	Ldhb
Q8CG76	Akr7a2
P61089	Ube2n
P0DP28	Calm3
P10711	Tcea1
Q9Z0X1	Aifm1
P24270	Cat
Q9CWE6	Ooep
Q99M51	Nck1
Q925P2	Ceacam2
P61957	Sumo2
P20029	Hspa5
O35350	Capn1
Q08189	Tgm3
Q3UJU9	Rmdn3
E9Q557	Dsp
P08752	Gnai2
Q9CZU6	Cs
Q7TMM9	Tubb2a
Q8K4R9	Dlgap5
Q9D7M8	Polr2d
Q63844	Mapk3
P62774	Mtpn
P49312	Hnrnpa1
Q99K43	Prc1
Q9CQV8	Ywhab
Q76MZ3	Ppp2r1a
Q91YQ5	Rpn1
Q8CAQ8	Immt
Q91ZW3	Smarca5
P07901	Hsp90aa1
Q9DBG5	Plin3
Q8BML9	Qars
P47915	Rpl29
Q99JI6	Rap1b
P24369	Ppib
P17427	Ap2a2
Q60931	Vdac3
Q62393	Tpd52
P46471	Psmc2
Q8C156	Ncaph
P68033	Actc1
Q8BHG2	MGI:1921348
O55125	Nipsnap1
P35123	Usp4
Q9WTQ5	Akap12
Q9Z1B5	Mad2l1
Q9R1T2	Sae1
Q8CGP1	Hist1h2bk
P54227	Stmn1
Q02257	Jup
Q9R0P9	Uchl1
Q3TCJ8	Ccdc69
P05064	Aldoa
P84228	Hist1h3b
Q9JMH9	Myo18a
Q61206	Pafah1b2
Q99KK2	Cmas
P10854	Hist1h2bm
P62806	Hist1h4a
P13864	Dnmt1
Q9QXN5	Miox
Q9Z2C8	Ybx2
Q8VC85	Lsm1
Q9EPL9	Acox3
Q9R0P5	Dstn
Q921I1	Tf
P07356	Anxa2
Q9WTX5	Skp1
Q99K67	Aass
Q9DAS9	Gng12
O35685	Nudc
Q03265	Atp5a1
Q9D7I5	Lhpp
P52503	Ndufs6
P62313	Lsm6
P70398	Usp9x
P55821	Stmn2
P19157	Gstp1
Q6PGH2	Hn1l
Q9EP69	Sacm1l
Q9DC51	Gnai3
P56280	Tcl1a
Q91WN1	Dnajc9
Q9CQR4	Acot13
P0CL69	Znf703
Q3U9G9	Lbr
P60840	Ensa
Q8R5C5	Actr1b
Q6PGB6	Naa50
Q791T5	Mtch1
P70696	Hist1h2ba
Q6NS82	Fam134a
Q6P9P6	Kif11
Q9CQW2	Arl8b
Q99MN1	Kars
Q9DAW9	Cnn3
Q8C008	Dzank1
Q7TPR4	Actn1
Q6P5E4	Uggt1
P83741	Wnk1
Q99M87	Dnaja3
Q9ET30	Tm9sf3
P62737	Acta2
P05213	Tuba1b
Q62446	Fkbp3
Q8BJ34	Marf1
Q9EQU5	Set
Q9JJX7	Tdp2
Q921H8	Acaa1a
Q3THK7	Gmps
P56716	Rp1
Q78ZA7	Nap1l4
P26645	Marcks
Q9DB16	Cab39l
Q91VD9	Ndufs1
Q3UPL0	Sec31a
Q62417	Sorbs1
Q91Z31	Ptbp2
Q9DCW4	Etfb
P68369	Tuba1a
P26638	Sars
P48962	Slc25a4
Q3TGF2	Fam107b
Q9DBG6	Rpn2
P19437	Ms4a1
P62627	Dynlrb1
Q9R0I7	Ylpm1
Q9D9Z1	Knstrn
P09671	Sod2
Q9WUQ2	Preb
Q8CGF6	Wdr47
P09041	Pgk2
Q61493	Rev3l
Q9Z179	Shcbp1
Q8K411	Pitrm1
Q05D44	Eif5b
Q9JJG0	Tacc2
P06801	Me1
Q64310	Surf4
Q8BP27	Sfr1
Q3TC72	Fahd2
P61164	Actr1a
Q8VHI7	Ccdc65
Q9D6P8	Calml3
Q9CYA0	Creld2
P68037	Ube2l3
Q7TQH0	Atxn2l
O54826	Mllt10
Q91VC3	Eif4a3
P68134	Acta1
Q91VU0	Fam3c
Q8VCX5	Micu1
Q9Z1R2	Bag6
P11438	Lamp1
P50580	Pa2g4
Q9ERU9	Ranbp2
P16546	Sptan1
Q91VN4	Chchd6
Q62448	Eif4g2
Q9DCX2	Atp5h
P63268	Actg2
Q9CWM4	Pfdn1
Q78JW9	Ubfd1
Q9Z210	Pex11b
Q9JL35	Hmgn5
P18572	Bsg
Q3UYC0	Ppm1h
Q99PT1	Arhgdia
Q8BFU2	Hist3h2a
O54983	Crym
Q64374	Rgn
P63024	Vamp3
Q9JHJ0	Tmod3
Q8CGP6	Hist1h2ah
P70698	Ctps1
Q91VX9	Tmem168
P35285	Rab22a
Q60649	Clpb
Q5PSV9	Mdc1
Q921F2	Tardbp
Q9QUJ7	Acsl4
G5E829	Atp2b1
P48024	Eif1
O88544	Cops4
Q78RX3	Smim12
P19536	Cox5b
Q9R0A0	Pex14
Q8BT60	Cpne3
P0C7A0	Khdc1b
P57759	Erp29
P49615	Cdk5
Q91VM5	Rbmxl1
P35585	Ap1m1
P35486	Pdha1
Q8VCF0	Mavs
Q6ZWX6	Eif2s1
O54692	Zw10
Q91YP2	Nln
Q9JI90	Rnf14
Q9CPY7	Lap3
C0HKE3	Hist1h2ad
Q3THE2	Myl12b
Q69ZR2	Hectd1
Q8BIW1	Prune1
Q8BMA6	Srp68
Q921J4	Ube2s
Q8BKZ9	Pdhx
C0HKE8	Hist1h2ao
P14152	Mdh1
Q9QZ06	Tollip
Q9CQX8	Mrps36
Q9QZD9	Eif3i
Q8JZN7	Rhot2
Q3TCH7	Cul4a
Q9JLR9	Higd1a
O35857	Timm44
Q9CPN8	Igf2bp3
Q60973	Rbbp7
P00687	Amy1
O70456	Sfn
Q8BJ71	Nup93
Q8C3Y4	Kntc1
Q61035	Hars
P14115	Rpl27a
Q9JIF7	Copb1
Q01768	Nme2
Q9CR16	Ppid
Q8CGK3	Lonp1
Q9D051	Pdhb
P98191	Cds1
P84099	Rpl19
P28867	Prkcd
C0HKE1	Hist1h2ab
Q8VCB1	Ndc1
P52760	Hrsp12
P62717	Rpl18a
Q5FWK3	Arhgap1
O08691	Arg2
Q9JIQ3	Diablo
Q9DCG9	Trmt112
Q9CQV1	Pam16
Q9Z1J3	Nfs1
P35980	Rpl18
A2ARM1	Patl2
Q99LR1	Abhd12
Q8BQ47	Cnpy4
Q9Z0L4	Bmp15
O35904	Pik3cd
P35979	Rpl12
Q9JHI5	Ivd
Q62095	Ddx3y
Q7TPX9	Lgalslb
Q9Z0X4	Pde3a
Q9JMK2	Csnk1e
Q5DQR4	Stxbp5l
Q91VR2	Atp5c1
O88986	Gcat
Q91YW3	Dnajc3
Q8VBV7	Cops8
Q8K2C6	Sirt5
P14206	Rpsa
Q9D6Y7	Msra
Q9D2Q3	MGI:1915527
Q7TPX8	Oog2
Q8VCH0	Acaa1b
Q9JKD3	Scamp5
P83887	Tubg1
Q9CRC9	Gnpda2
P60334	Cdo1
Q91YD9	Wasl
Q9ERS2	Ndufa13
Q9CQ36	Pole4
P18653	Rps6ka1
P20108	Prdx3
Q8C5H8	Nadk2
Q922B2	Dars
Q811U4	Mfn1
P26883	Fkbp1a
P35282	Rab21
Q91X52	Dcxr
Q9CWH6	Psma8
Q3UEB3	Puf60
P63073	Eif4e
P47757	Capzb
P00375	Dhfr
Q8R3T5	Stxbp6
O08915	Aip
P60487	Pdxp
Q9QUR7	Pin1
Q6Y685	Tacc1
Q9DCZ4	Apoo
P29341	Pabpc1
Q64516	Gk
C0HKE4	Hist1h2ae
Q8CIN4	Pak2
P31230	Aimp1
Q9D1M0	Sec13
P62838	Ube2d2
Q99JY0	Hadhb
Q99J83	Atg5
O55135	Eif6
G5E8D7	Oosp3
C0HKE7	Hist1h2an
Q921C5	Bicd2
O88597	Becn1
Q9QYI5	Dnajb2
Q8R317	Ubqln1
P70349	Hint1
Q8BGS2	Bola2
P70695	Fbp2
C0HKE5	Hist1h2ag
P70333	Hnrnph2
Q99KI0	Aco2
Q8K3D3	Swi5
Q99LC5	Etfa
Q8BVI4	Qdpr
Q03958	Pfdn6
Q6PB51	Ccdc117
P63166	Sumo1
Q62465	Vat1
Q80WE4	Kif20b
Q9R0P3	Esd
Q9DBH5	Lman2
P50518	Atp6v1e1
Q9CR00	Psmd9
Q9D8E6	Rpl4
Q9EP89	Lactb
O35215	Ddt
P61965	Wdr5
P63044	Vamp2
P97807	Fh
Q9D0F9	Pgm1
P62311	Lsm3
P62082	Rps7
Q9CR41	Hypk
Q06185	Atp5i
Q9R0K7	Atp2b2
Q9D1E6	Tbcb
O35737	Hnrnph1
Q8VD65	Pik3r4
Q8BHC4	Dcakd
Q3UJB9	Edc4
Q9D0S9	Hint2
O70251	Eef1b
P51863	Atp6v0d1
O89079	Cope
Q8BFR5	Tufm
Q9D358	Acp1
Q9R078	Prkab1
Q9D1I5	Mcee
Q4KL78	Khdc1c
Q9QWT9	Kifc1
P60867	Rps20
Q9D0F3	Lman1
Q61335	Bcap31
Q91ZA3	Pcca
Q8R1I1	Uqcr10
P60603	Romo1
Q05920	Pc
Q7TPE5	Slc7a6os
Q08509	Eps8
Q9DBJ1	Pgam1
Q60932	Vdac1
Q6ZWV3	Rpl10
Q9QYJ3	Dnajb1
Q7TME2	Spag5
Q9Z1Z2	Strap
E9Q5G7	Oog1
Q9D2M8	Ube2v2
Q8BX10	Pgam5
P63082	Atp6v0c
Q9QXK3	Copg2
P40630	Tfam
P56212	Arpp19
Q9DB05	Napa
P56371	Rab4a
Q9CR21	Ndufab1
Q60930	Vdac2
Q99J99	Mpst
P61358	Rpl27
Q99LC8	Eif2b1
Q9DBC7	Prkar1a
Q9CQS8	Sec61b
P48771	Cox7a2
Q9D1P4	Chordc1
Q91W89	Man2c1
P67984	Rpl22
Q9WUK2	Eif4h
P52825	Cpt2
Q8K3A0	Hscb
Q60698	Ski
Q9EPK7	Xpo7
Q9CX66	D10Wsu102e
Q8CGP7	Hist1h2ak
Q9Z2X1	Hnrnpf
Q6NTA4	Rragb
Q6PAJ1	Bcr
Q91WS0	Cisd1
P67871	Csnk2b
C0HKE2	Hist1h2ac
P62245	Rps15a
P67778	Phb
Q9CQM9	Glrx3
Q8BP92	Rcn2
P62242	Rps8
Q9R0X4	Acot9
Q8JZK9	Hmgcs1
Q3UWR2	Khdc1a
Q8R550	Sh3kbp1
Q3U898	Cops9
Q8BH66	Atl1
Q91Z53	Grhpr
Q8K298	Anln
Q60866	Pter
Q8QZY1	Eif3l
Q9JLN9	Mtor
Q9D819	Ppa1
C0HKE6	Hist1h2ai
Q9DB20	Atp5o
Q8C0J2	Atg16l1
O54984	Asna1
Q80X95	Rraga
Q8VEK0	Tmem30a
Q9DCN2	Cyb5r3
Q9WVP1	Ap1m2
Q9WV02	Rbmx
Q64727	Vcl
Q9JMA1	Usp14
Q9Z1E4	Gys1
Q3UH66	Wnk2
Q08943	Ssrp1
P47962	Rpl5
D3Z4S3	Ptrhd1
Q8CHY6	Gatad2a
Q9CQM5	Txndc17
Q8R1M2	H2afj
Q8BSF4	Pisd
Q9CQ75	Ndufa2
Q91VH2	Snx9
Q8VE62	Paip1
P63001	Rac1
Q9CQX2	Cyb5b
P36536	Sar1a
P56391	Cox6b1
Q8BGF6	Elmod2
Q6P5F9	Xpo1
Q3TXS7	Psmd1
Q8C1M2	Znf428
Q06138	Cab39
Q9JLC8	Sacs
Q91XA2	Golm1
P54116	Stom
Q8BLF1	Nceh1
Q8CHC4	Synj1
Q62266	Sprr1a
Q8CGP5	Hist1h2af
Q9DCT8	Crip2
Q9D1L0	Chchd2
P61087	Ube2k
Q9Z1G3	Atp6v1c1
Q8K268	Abcf3
Q11011	Npepps
P61514	Rpl37a
Q9CPQ1	Cox6c
Q8CIE6	Copa
Q8CHT0	Aldh4a1
Q9CQ92	Fis1
Q3V1L4	Nt5c2
Q9JMD0	Znf207
Q93092	Taldo1
Q8BH58	Tiprl
P52927	Hmga2
Q8R2W9	Pank3
Q8VEE0	Rpe
Q9Z2E9	Bscl2
Q3TJZ6	Fam98a
P17918	Pcna
Q64674	Srm
P28474	Adh5
Q8BGQ7	Aars
Q9JJV2	Pfn2
P62908	Rps3
Q9Z2G6	Sel1l
Q9QXS1	Plec
Q9Z2I0	Letm1
Q9WVR4	Fxr2
Q5SWT3	Slc25a35
P11881	Itpr1
Q60902	Eps15l1
Q9CZX8	Rps19
P42125	Eci1
Q9Z2X2	Psmd10
Q9CR68	Uqcrfs1
Q8BGH2	Samm50
Q80Y14	Glrx5
Q9D8Y1	Tmem126a
Q91VR8	Brk1
P56873	Sssca1
Q8VE99	Ccdc115
P23506	Pcmt1
P86048	Rpl10l
Q8K382	Dennd1a
Q9D8S4	Rexo2
Q8BU30	Iars
Q3UDE2	Ttll12
Q62318	Trim28
Q8BMS1	Hadha
Q5XJY4	Parl
P32020	Scp2
P56395	Cyb5a
Q8R1V4	Tmed4
Q9D2G2	Dlst
P47856	Gfpt1
Q9EQ20	Aldh6a1
Q9CRB9	Chchd3
Q5SYH2	Tmem199
Q9R1P0	Psma4
Q9CQH7	Btf3l4
Q14AW5	Nsun7
Q8BR63	Fam177a1
Q8R3P2	Dtx2
P19253	Rpl13a
P39054	Dnm2
E9Q5R7	Nlrp12
Q78IK2	Usmg5
C0HKE9	Hist1h2ap
Q3V3R1	Mthfd1l
P61759	Vbp1
Q9CXU9	Eif1b
Q9D7S9	Chmp5
P16381	D1Pas1
P28656	Nap1l1
Q9JHW2	Nit2
Q91VR5	Ddx1
Q9R1P3	Psmb2
O08756	Hsd17b10
Q9CXF4	Tbc1d15
Q61205	Pafah1b3
P97493	Txn2
P62748	Hpcal1
O54946	Dnajb6
Q9WUM3	Coro1b
Q505F5	Lrrc47
Q9CQQ7	Atp5f1
P50544	Acadvl
P00397	Mtco1
Q7TNG8	Ldhd
