# Supplementary material for: Proteome of oocyte spindle identifies Ccdc69 regulates spindle assembly like “band-tightening spell”
Source: Cell Mol Life Sci. 2025 Jul 30;82(1):292. doi: 10.1007/s00018-025-05821-7 (PMC12311101; doi:10.1007/s00018-025-05821-7)
Supplement: Supplementary file 3 — Supplementary file3 (XLSX 19.5 KB) [file 18_2025_5821_MOESM3_ESM.xlsx]

## Sheet: Sheet1
ID	Genename	Log2Foldchange	pvalue	FDR
Q8QZW3	Fam151a	12.57	0.000884	0.00306352
Q9WU28	Pfdn5	10.46	2.89e-06	5.86366e-05
Q9CX66	Nopchap1	10.45	2.9e-06	5.86366e-05
P70349	Hint1	10.23	0.0207	0.0286945
Q3KNM2	Marchf5	9.76	0.0326	0.0394735
O08796	Eef2k	9.6	0.0412	0.0445226
Q8R317	Ubqln1	9.6	0.000318	0.0014204
P55264	Adk	9.55	8.19e-07	5.86366e-05
O08547	Sec22b	9.51	0.000338	0.00147691
P41216	Acsl1	9.41	3.97e-06	5.86366e-05
P62141	Ppp1cb	9.37	4.02e-06	5.86366e-05
Q9WUD1	Stub1	9.24	4.19e-06	5.86366e-05
Q91VR5	Ddx1	9.15	4.32e-06	5.86366e-05
P61759	Vbp1	8.99	4.55e-06	5.86366e-05
Q3UFF7	Lyplal1	8.97	4.59e-06	5.86366e-05
Q8BHF7	Pgs1	8.94	0.00467	0.00861165
O54734	Ddost	8.87	5.44e-06	5.86366e-05
Q60698	Ski	8.86	0.0362	0.0412163
O35215	Ddt	8.85	0.00435	0.00809583
O54984	Get3	8.79	4.87e-06	5.86366e-05
P62748	Hpcal1	8.75	0.00677	0.0116305
Q8K3D3	Swi5	8.56	5.28e-06	5.86366e-05
Q9D172	Gatd3a	8.53	5.33e-06	5.86366e-05
Q99LB6	Mat2b	8.51	0.0338	0.0395109
Q91YR1	Twf1	8.38	5.26e-06	5.86366e-05
P11352	Gpx1	8.33	1.12e-05	6.432e-05
Q5SSL4	Abr	8.3	5.78e-06	5.86366e-05
P67871	Csnk2b	8.05	6.34e-06	5.86366e-05
Q9R0Q3	Tmed2	8.05	0.028	0.0349565
Q9JMK2	Csnk1e	8	6.45e-06	5.86366e-05
P15532	Nme1	7.99	6.48e-06	5.86366e-05
Q9CR21	Ndufab1	7.98	6.52e-06	5.86366e-05
Q9QX47	Son	7.94	0.00254	0.00607786
Q9QUR7	Pin1	7.9	0.0292	0.0360074
E9QAT4	Sec16a	7.89	6.74e-06	5.86366e-05
Q9D2Q3	2310057M21Rik	7.86	0.000155	0.000759878
Q6P5F9	Xpo1	7.83	6.9e-06	5.86366e-05
Q91VM5	Rbmxl1	7.8	6.98e-06	5.86366e-05
Q9WV02	Rbmx	7.8	6.98e-06	5.86366e-05
P19324	Serpinh1	7.61	7.5e-06	5.86366e-05
Q8JZK9	Hmgcs1	7.57	7.63e-06	5.86366e-05
P35285	Rab22a	7.45	8.01e-06	5.86366e-05
P32020	Scp2	7.39	8.19e-06	5.86366e-05
Q9D6U8	Fam162a	7.39	8.21e-06	5.86366e-05
Q78RX3	Smim12	7.31	8.46e-06	5.86366e-05
Q5SWT3	Slc25a35	7.26	0.00309	0.00659592
Q921X9	Pdia5	6.97	7.3e-05	0.000386132
Q8R1B4	Eif3c	6.95	0.000506	0.00207563
P35979	Rpl12	6.84	4.04e-05	0.000225567
Q8BGQ7	Aars1	6.84	4.58e-05	0.000248805
Q8K298	Anln	6.84	1.03e-05	6.432e-05
Q7TPE5	Slc7a6os	6.83	0.00021	0.001005
Q9D0F1	Ndc80	6.79	0.0421	0.0450112
Q8VCF0	Mavs	6.75	1.08e-05	6.432e-05
E9Q5G7	Oog1	6.73	1.09e-05	6.432e-05
Q8VEK0	Tmem30a	6.72	1.09e-05	6.432e-05
Q9ET30	Tm9sf3	6.67	1.12e-05	6.432e-05
Q8VBV7	Cops8	6.49	0.0226	0.030284
P35487	Pdha2	6.45	0.00134	0.00402
Q9Z2D1	Mtmr2	6.44	0.00617	0.0106911
P02301	H3f3c	6.21	0.0344	0.0395109
P68433	H3c1	6.21	0.0344	0.0395109
P84228	H3c2	6.21	0.0344	0.0395109
P84244	H3f3a	6.21	0.0344	0.0395109
P48774	Gstm5	6.04	0.00158	0.00441083
Q8VCH0	Acaa1b	5.57	0.0164	0.0240613
Q66X22	Nlrp9b	4.6	0.0157	0.0233515
P0CL69	Zfp703	4.14	0.0042	0.00788972
Q62266	Sprr1a	3.96	0.00191	0.00488506
P62500	Tsc22d1	3.84	0.00118	0.00370594
P84078	Arf1	3.78	0.000109	0.000561769
P97450	Atp5pf	3.65	0.0166	0.0241783
P53994	Rab2a	3.54	0.0287	0.0356093
P56391	Cox6b1	3.45	0.0115	0.017645
Q6RHR9	Magi1	3.39	0.0342	0.0395109
P14824	Anxa6	3.38	0.025	0.0326299
Q03958	Pfdn6	3.34	0.0277	0.0347981
P62313	Lsm6	3.33	0.0398	0.0439549
C0LLJ0	Kpna7	3.28	0.0301	0.0368909
Q8CG76	Akr7a5	3.27	0.0471	0.0473
Q8VI95	Oas1d	3.16	0.0339	0.0395109
Q8BMS1	Hadha	3.09	0.0447	0.0470047
Q9D855	Uqcrb	2.92	0.0468	0.0472704
O09117	Sypl1	2.89	0.000976	0.00325225
Q9CYA0	Creld2	2.79	0.0267	0.0344019
Q9EPK7	Xpo7	2.77	0.0457	0.0472704
P61161	Actr2	2.75	0.0274	0.0347642
Q91WK0	Lrrfip2	2.62	0.0429	0.0453837
Q9Z0F3	Bcl2l10	2.54	0.034	0.0395109
O35143	Atp5if1	2.5	0.0169	0.0244071
Q8BGH2	Samm50	2.29	0.0473	0.0473
P70670	Naca	2.27	0.00307	0.00659592
Q60817	Naca	2.27	0.00307	0.00659592
Q9CQ92	Fis1	2.24	0.0231	0.030749
P14869	Rplp0	2.22	0.00172	0.00472622
P11438	Lamp1	2.08	0.00174	0.00472622
Q8CAA7	Pgm2l1	2.02	0.0114	0.0176262
Q9DCS3	Mecr	1.94	0.0385	0.0427541
Q7TPW1	Nexn	1.77	0.000871	0.00306352
P56280	Tcl1	1.57	0.0403	0.0440234
P33215	Nedd1	1.2	0.018	0.0256596
P62754	Rps6	1.2	0.0384	0.0427541
Q6IRU5	Cltb	1.09	0.0101	0.015985
Q61584	Fxr1	-1.05	0.0223	0.0300826
Q61316	Hspa4	-1.13	0.0467	0.0472704
P62908	Rps3	-1.38	0.0402	0.0440234
Q6A4J8	Usp7	-1.55	0.0213	0.0291245
E9Q5G3	Kif23	-1.63	0.0467	0.0472704
Q921I1	Trf	-1.86	0.0275	0.0347642
Q9D0I9	Rars1	-1.86	0.0203	0.0285336
Q9JJ11	Tacc3	-1.92	0.0249	0.0326299
Q9JKY5	Hip1r	-2.09	0.0364	0.0412163
O70591	Pfdn2	-2.1	0.0416	0.0447144
Q4VAA2	Cdv3	-2.24	0.0461	0.0472704
Q6ZWU9	Rps27	-2.39	0.0449	0.0470047
P50543	S100a11	-2.41	0.041	0.0445226
Q810A3	Ttc9c	-2.48	0.031	0.0377636
Q61699	Hsph1	-2.7	0.0275	0.0347642
Q920B9	Supt16	-2.72	0.0384	0.0427541
Q9JHW2	Nit2	-2.85	0.0365	0.0412163
P80318	Cct3	-3.04	0.0261	0.0338458
Q05816	Fabp5	-3.05	0.00384	0.00742154
P70398	Usp9x	-3.11	0.0207	0.0286945
P09671	Sod2	-3.17	0.00402	0.00762283
Q9QUJ7	Acsl4	-3.18	0.0457	0.0472704
A2AN08	Ubr4	-3.44	0.000523	0.00210246
Q8BH66	Atl1	-3.55	0.0424	0.0450921
Q9R0Q6	Arpc1a	-3.77	0.0234	0.0309434
Q9D0M5	Dynll2	-3.81	0.00697	0.0118726
Q8VHI7	Ccdc65	-3.85	0.0158	0.0233515
Q3UGC7	Eif3j1	-4.34	0.00146	0.00419229
Q66JS6	Eif3j2	-4.34	0.00146	0.00419229
Q8VDJ3	Hdlbp	-4.41	0.0463	0.0472704
Q3UQV5	Kbtbd8	-4.62	0.0113	0.017607
Q9WTM5	Ruvbl2	-4.62	0.00786	0.0129497
Q5PSV9	Mdc1	-4.63	0.0342	0.0395109
Q9CQU0	Txndc12	-4.63	0.0131	0.0199477
P40240	Cd9	-5.03	0.0151	0.02265
Q3UHX2	Pdap1	-6.95	0.00237	0.0057394
O09172	Gclm	-7.29	0.000742	0.00276189
Q8K5B2	Mcfd2	-7.35	0.0057	0.0100853
P13745	Gsta1	-7.59	0.000983	0.00325225
Q3TGF2	Fam107b	-7.65	0.00124	0.00383446
Q6PFD9	Nup98	-7.76	0.00182	0.00480312
Q9JLR9	Higd1a	-7.77	0.00262	0.00619553
Q6P1G2	Kdm2b	-7.83	0.000429	0.001809
Q01405	Sec23a	-7.85	0.00223	0.0055337
Q8VD63	Tspyl4	-7.91	0.00198	0.00497475
Q9Z0L4	Bmp15	-7.91	0.0018	0.00480312
Q9R0A0	Pex14	-7.92	0.000128	0.0006432
P29351	Ptpn6	-8.02	0.0211	0.0290486
Q8R1Q8	Dync1li1	-8.03	0.00502	0.00909027
P51863	Atp6v0d1	-8.13	0.00226	0.00553976
O88735	Map7	-8.21	0.00833	0.0135027
P49312	Hnrnpa1	-8.21	0.00155	0.00438803
Q921H8	Acaa1a	-8.21	0.0056	0.01005
Q9D1E6	Tbcb	-8.31	0.00499	0.00909027
Q3B7Z2	Osbp	-8.32	0.0058	0.0101374
Q505K2	Fhip1a	-8.34	0.00886	0.0142469
Q3UJV1	Ccdc61	-8.35	0.00136	0.00402
Q64514	Tpp2	-8.43	0.00192	0.00488506
Q62351	Tfrc	-8.44	0.000432	0.001809
Q9D0F9	Pgm1	-8.54	0.00759	0.0127133
Q60692	Psmb6	-8.58	0.00285	0.00650966
P08071	Ltf	-8.63	0.00338	0.00659592
P62281	Rps11	-8.69	0.00572	0.0100853
Q7TSY8	Sgo2a	-8.72	0.000305	0.0013933
Q66X01	Nlrp9c	-8.77	0.00184	0.00480312
Q9JMC3	Dnaja4	-8.77	0.00132	0.00402
Q8BHG1	Nrdc	-8.86	0.00104	0.00337161
Q8BJ34	Marf1	-8.88	0.00118	0.00370594
P10852	Slc3a2	-8.95	0.000987	0.00325225
P54116	Stom	-8.95	0.00744	0.0125667
Q8K268	Abcf3	-8.98	0.00388	0.00742743
Q9JJG0	Tacc2	-9.18	0.000732	0.00276189
Q9DB05	Napa	-9.36	0.0146	0.0220647
P58742	Aaas	-9.38	0.017	0.0244071
P52293	Kpna2	-9.51	0.00772	0.0128241
Q9QZQ8	Macroh2a1	-9.55	0.00274	0.00633034
P63168	Dynll1	-9.58	0.000605	0.00233856
C0HKE1	H2ac4	-9.62	0.00336	0.00659592
C0HKE2	H2ac6	-9.62	0.00336	0.00659592
C0HKE3	H2ac7	-9.62	0.00336	0.00659592
C0HKE4	H2ac8	-9.62	0.00336	0.00659592
C0HKE5	H2ac11	-9.62	0.00336	0.00659592
C0HKE6	H2ac13	-9.62	0.00336	0.00659592
C0HKE7	H2ac22	-9.62	0.00336	0.00659592
C0HKE8	H2ac23	-9.62	0.00336	0.00659592
C0HKE9	H2ac24	-9.62	0.00336	0.00659592
Q8BFU2	H2ac25	-9.62	0.00336	0.00659592
Q8CGP6	H2ac12	-9.62	0.00336	0.00659592
Q9JLI8	Sart3	-9.71	0.000756	0.00276284
Q6P9P6	Kif11	-9.87	0.0187	0.0264697
Q8VC85	Lsm1	-9.87	0.0215	0.0291993
Q5U458	Dnajc11	-9.89	0.00818	0.0133673
P50518	Atp6v1e1	-9.93	0.000786	0.00282118
Q9QWT9	Kifc1	-9.94	0.0027	0.00631047
P51125	Cast	-10.05	0.000291	0.00136026
P23927	Cryab	-10.81	0.000568	0.00223859
Q62448	Eif4g2	-11.09	0.00994	0.0158567
Q8CES0	Naa30	-11.53	0.0106	0.0166453
